# Supplementary material for: Ecological Features and Conservation of Urtica rupestris Guss. (Urticaceae): A Narrow Endemic Species of Sicily
Source: Plants (Basel). 2022 Dec 29;12(1):164. doi: 10.3390/plants12010164 (PMC9824435; doi:10.3390/plants12010164)
Supplement: Supplementary file 1 [file plants-12-00164-s001.zip]

Archive with 2 entries (2 files):
- Scheme S1_Old record and specimina visa_Urtica.pdf
- TableS1_new_plants-2086715-supplementary.xlsx
