# Supplementary material for: Ecological Features and Conservation of Urtica rupestris Guss. (Urticaceae): A Narrow Endemic Species of Sicily
Source: Plants (Basel). 2022 Dec 29;12(1):164. doi: 10.3390/plants12010164 (PMC9824435; doi:10.3390/plants12010164)
Supplement: Supplementary file 1 [file plants-12-00164-s001.zip › TableS1_new_plants-2086715-supplementary.xlsx]

## Sheet: TableS1
	Table S1 - Phytosociological relevés
	Cluster	A	A	A	A	A	B	B	B	B	B	B	B	B	A	A	A	A	A	A	A	A	A	A	A	B	B	B	B	B	B	B	B	B	B	A	A	B	B	B	B	B	B	B	B	B	B	B	B
	Relevé number	1	2	3	4	5	6	7	8	9	10	11	12	13	14	15	16	17	18	19	20	21	22	23	24	25	26	27	28	29	30	31	32	33	34	35	36	37	38	39	40	41	42	43	44	45	46	47	48
	Area (mq)	10	10	10	10	16	4	20	20	20	20	20	20	20	16	16	16	16	16	16	16	16	16	16	16	16	16	16	16	5	10	5	8	10	10	3	6	20	10	10	15	10	5	5	10	5	5	15	8
	Coverage (%)	85	80	85	95	35	9	40	50	55	50	70	40	55	90	90	85	85	95	95	90	90	90	90	80	60	40	40	60	50	60	60	60	50	60	100	100	80	80	70	80	70	80	80	90	90	80	80	80
	Aspect	N	N	N	N	N	O	N	N	N	N	N	N	N	N	N	-	NE	NE	-	NE	-	-	-	-	SE	NO	NO	NO	NO	N	NO	NO	N	N	-	-	-	-	-	-	-	-	-	-	-	-	-	-
	Slope (◦ )	45	35	30	35	85	90	90	80	70	80	90	90	90	90	80	80	75	90	90	20	70	80	80	70	80	70	90	90	80	60	70	80	60	60	80	60	45	40	70	50	60	70	30	40	50	30	40	60
	Altitude	341	345	351	355	140	90	146	145	144	145	146	145	145	461	461	460	465	465	465	465	465	465	465	464	193	193	196	196	600	600	580	580	550	560	320	320	260	350	350	350	360	380	350	500	540	520	520	580
N.	Floristic richness	20	14	18	16	10	10	15	14	13	13	15	16	15	20	20	22	16	19	15	16	22	22	20	21	15	7	7	9	17	20	20	20	17	16	10	12	14	19	21	19	18	18	14	15	14	19	16	11
1	Urtica rupestris Guss.	3	2	2	4	1	4	2	2	1	1	1	1	2	3	4	2	3	4	3	3	3	1	2	3	3	1	2	3	2	3	1	3	2	2	3	3	4	2	2	1	1	3	2	3	2	2	2	2
2	Hedera helix L.	+	1	1	+	1	.	+	1	1	1	1	+	1	2	1	1	+	2	1	+	.	.	.	.	1	1	+	1	+	1	2	1	+	+	4	3	3	2	2	2	2	1	2	2	3	2	2	2
3	Acanthus mollis L.	+	+	+	+	+	.	1	2	3	2	2	+	1	1	2	1	+	+	.	.	+	+	1	+	.	.	.	.	1	1	.	.	2	1	1	2	2	+	+	.	+	.	.	.	1	+	.	.
4	Rubia peregrina L.	+	.	.	.	.	.	1	1	+	1	+	+	+	+	1	+	+	1	+	+	+	+	+	+	1	.	.	.	.	.	.	.	.	.	.	.	1	2	2	1	1	1	1	+	1	1	1	1
5	Adiantum capillus-veneris L.	1	2	1	+	+	+	+	.	+	+	+	+	.	2	+	2	1	1	1	2	2	1	+	1	1	3	2	1	+	1	1	+	+	1	+	.	.	.	.	.	.	.	.	.	.	.	.	.
6	Dryopteris filix-mas (L.) Schot	+	.	.	+	.	.	+	+	1	+	1	1	1	1	1	.	.	.	.	.	+	.	.	.	+	.	.	.	+	+	+	1	1	+	.	.	1	2	2	1	2	2	2	+	.	1	1	2
7	Rubus ulmifolius Schott	.	.	1	1	.	.	1	+	.	.	.	.	.	+	1	1	.	.	.	.	+	1	+	+	.	.	.	.	+	+	+	+	+	+	.	.	.	2	2	2	2	1	2	3	3	4	2	2
8	Dioscorea communis (L.) Caddick & Wilkin	1	.	1	+	1	.	.	.	.	.	.	.	.	.	.	.	.	.	.	1	+	+	+	+	1	.	.	+	.	.	.	.	.	.	+	2	1	1	2	2	2	1	1	1	2	1	1	.
9	Smilax asper L.	.	.	.	.	.	.	1	+	+	+	1	+	+	.	.	.	.	.	.	.	.	.	.	.	.	+	.	.	1	+	+	1	1	2	.	.	.	1	1	3	1	1	.	+	1	1	2	1
10	Parietaria lusitanica L.	1	1	1	1	.	1	+	+	+	+	+	1	+	.	.	.	.	.	.	.	.	.	.	.	1	.	+	1	.	.	.	.	.	.	1	+	+	+	+	+	1	1	.	.	.	.	.	.
11	Ruscus aculeatus L.	.	.	.	.	.	.	+	1	1	+	1	1	1	.	.	.	+	+	.	.	.	+	+	.	+	.	+	+	.	1	.	+	1	2	.	.	.	.	.	.	.	1	.	.	+	1	+	.
12	Pellia endiviifolia (Dicks.) Dum.	1	+	1	+	.	.	.	.	.	.	.	.	.	+	1	+	+	1	1	+	1	+	1	1	.	.	.	.	1	1	+	+	1	1	.	.	.	.	.	.	.	.	.	.	.	.	.	.
13	Asplenium scolopendrium L.	2	2	1	1	.	.	.	.	.	.	.	.	.	+	+	2	3	2	3	3	2	3	3	3	.	.	.	.	1	1	1	+	1	1	.	2	.	.	.	.	.	.	.	.	.	.	.	.
14	Scorpiurium circinatum (Brid.) M. Fleisch. & Loeske	.	.	.	.	.	.	.	.	.	.	.	.	.	1	1	1	+	+	+	+	.	1	.	+	2	1	2	2	+	1	1	+	+	1	.	.	.	.	.	.	.	.	.	.	.	.	.	.
15	Scutellaria rubicunda Hornem.	.	.	.	.	.	.	.	.	.	.	.	.	.	.	.	.	.	.	.	.	+	+	.	.	.	.	.	.	.	.	.	.	.	.	+	+	2	1	+	+	+	2	1	2	2	1	1	1
16	Umbilicus horizontalis (Guss.) DC.	.	.	.	.	.	.	.	.	.	.	+	+	+	1	1	+	.	+	+	+	.	.	.	.	.	.	.	.	.	.	.	.	.	.	.	.	1	1	+	1	+	+	.	.	+	.	+	.
17	Ficus carica L.	.	.	.	.	+	1	+	1	+	+	+	+	+	.	.	.	.	.	.	.	.	.	.	.	1	+	+	+	1	+	+	1	.	+	.	.	.	.	.	.	.	.	.	.	.	.	.	.
18	Lamium flexuosum Ten.	1	2	3	2	.	.	.	.	.	.	.	.	.	+	1	2	+	+	2	1	1	2	3	1	.	.	.	.	.	.	.	.	.	.	1	2	.	.	.	.	.	.	.	.	.	.	.	.
19	Clematis vitalba L.	.	.	.	.	.	.	.	.	.	.	.	.	.	+	+	+	.	+	.	.	.	.	.	+	.	.	.	.	+	+	1	.	.	.	.	.	1	.	1	1	.	.	+	1	+	2	1	.
20	Cymbalaria pubescens (C. Presl) Cufod.	2	.	.	+	1	.	1	+	+	.	.	.	2	1	2	+	+	1	.	.	.	.	.	.	.	.	.	.	.	.	.	.	.	.	.	+	1	.	.	.	.	.	.	.	.	.	.	.
21	Thamnobryum alopecurum (Hedw.) Gangulee	1	1	1	1	.	.	.	.	.	.	.	.	.	1	2	1	1	+	1	1	2	1	1	1	.	.	.	.	.	.	.	.	.	.	.	.	.	.	.	.	.	.	.	.	.	.	.	.
22	Brachypodium sylvaticum (Huds.) P. Beauv.	1	+	1	+	.	.	.	.	.	.	.	.	.	+	+	+	.	+	.	.	+	+	1	+	.	.	.	.	.	.	+	.	.	.	.	.	.	.	.	.	.	.	.	.	.	.	.	.
23	Rosa sempervirens L.	.	.	.	.	.	.	.	.	.	.	.	.	.	.	.	.	.	.	.	.	.	.	.	.	.	.	.	.	+	+	1	+	1	+	.	.	1	.	1	2	1	+	.	.	.	.	.	.
24	Clematis cirrhosa L.	.	.	.	.	1	.	.	.	.	.	.	.	.	.	.	.	.	.	.	.	.	.	.	.	.	.	.	.	.	.	.	.	.	.	.	.	.	2	2	2	2	1	3	.	.	.	1	3
25	Geranium robertianum L.	1	1	1	1	.	.	.	.	.	.	.	.	.	.	.	.	.	.	.	.	+	+	+	+	.	.	.	.	.	.	.	.	.	.	+	1	.	.	.	.	.	.	.	.	.	.	.	.
26	Parietaria judaica L.	.	.	.	.	.	.	.	.	.	.	.	.	.	.	.	.	.	.	.	.	.	.	.	.	.	.	.	.	1	+	+	1	1	+	.	.	.	.	.	.	.	.	.	1	1	.	+	2
27	Plagiomnium affine (Blandow ex Funck) T.J.Kop.	.	.	.	.	.	.	.	.	.	.	.	.	.	+	+	+	+	1	1	+	+	+	1	1	.	.	.	.	.	.	.	.	.	.	.	.	.	.	.	.	.	.	.	.	.	.	.	.
28	Ficaria verna Huds. subsp. verna	.	.	.	.	.	.	.	.	.	.	.	.	.	+	1	+	+	+	1	+	1	+	+	+	.	.	.	.	.	.	.	.	.	.	.	.	.	.	.	.	.	.	.	.	.	.	.	.
29	Geranium purpureum Vill.	.	.	.	.	.	.	.	.	.	.	.	.	.	.	.	.	.	.	.	.	.	.	.	.	.	.	.	.	.	.	.	.	.	.	.	.	.	+	+	+	+	+	+	1	.	+	.	.
30	Arabis collina subsp. rosea (DC.) Minuto	.	.	.	.	.	.	.	.	.	.	.	.	.	.	.	.	.	.	.	.	.	.	.	.	.	.	.	.	.	.	.	.	.	.	.	.	.	.	+	1	+	+	+	.	1	+	1	1
31	Aristolochia sempervirens L.	.	.	.	.	.	.	1	1	1	+	1	+	1	.	.	.	.	.	.	.	.	.	.	.	+	.	.	.	.	.	.	.	.	.	.	.	1	.	.	.	.	.	.	.	.	.	.	.
32	Crataegus monogyna Jacq.	.	.	.	.	.	.	.	.	.	.	.	.	.	.	.	.	.	.	.	.	.	.	.	.	.	.	.	.	.	.	+	.	+	1	.	.	.	1	+	.	.	1	2	.	.	1	.	+
33	Hypericum hircinum L.	+	.	+	.	.	.	.	.	.	.	.	.	.	+	.	1	.	.	+	+	1	2	1	.	.	.	.	.	.	.	.	.	.	.	.	.	.	.	.	.	.	.	.	.	.	.	.	.
34	Pistacia terebinthus L.	.	.	.	.	.	.	1	+	1	+	1	+	+	.	.	.	.	.	.	.	.	.	.	.	.	.	.	.	.	.	+	+	.	.	.	.	.	.	.	.	.	.	.	.	.	.	.	.
35	Sambucus nigra L.	.	.	.	.	.	.	.	.	.	.	.	.	.	.	.	1	+	+	+	1	+	+	+	.	.	.	.	.	.	.	.	.	+	.	.	.	.	.	.	.	.	.	.	.	.	.	.	.
36	Allium subhirsutum L.	.	.	.	.	+	+	.	.	.	.	.	.	.	.	.	.	.	.	.	.	.	.	.	.	.	.	.	.	.	.	.	.	.	.	.	.	.	1	+	+	.	.	+	+	.	+	.	.
37	Asparagus acutifolius L.	.	.	.	.	.	1	.	.	.	.	.	.	.	.	.	.	.	.	.	.	.	.	.	.	+	.	.	.	.	1	+	+	+	1	.	.	.	.	.	.	+	.	.	.	.	.	.	.
38	Arum italicum Mill.	.	.	.	.	.	.	.	.	.	.	.	.	.	.	+	+	+	1	+	+	.	.	.	+	.	.	.	.	.	.	.	.	.	.	.	.	.	.	.	.	.	.	.	.	.	.	.	.
39	Euphorbia characias L.	.	.	.	.	.	.	.	.	.	.	.	.	.	.	.	.	.	.	.	.	.	.	.	.	.	.	.	.	.	.	.	.	.	.	.	.	.	+	+	.	.	.	.	+	.	1	1	.
40	Anthriscus nemorosa (M. Bieb.) Spreng.	+	+	+	+	.	.	.	.	.	.	.	.	.	.	.	.	.	.	.	.	.	.	.	1	.	.	.	.	.	.	.	.	.	.	.	.	.	.	.	.	.	.	.	.	.	.	.	.
41	Pseudodictamnus hispanicus (L.) Salmaki & Siadati	.	.	.	.	.	.	.	.	.	.	.	.	.	.	.	.	.	.	.	.	.	.	.	.	.	.	.	.	+	+	.	1	.	.	.	.	.	.	1	+	.	.	.	.	.	.	.	.
42	Melissa officinalis subsp. altissima (Sm.) Arcang.	1	.	1	1	.	.	.	.	.	.	.	.	.	+	1	.	.	.	.	.	.	.	.	.	.	.	.	.	.	.	.	.	.	.	.	.	.	.	.	.	.	.	.	.	.	.	.	.
43	Silene italica subsp. sicula (Ucria) Jeanm.	.	.	.	.	.	.	.	.	.	.	.	.	.	.	.	.	.	.	.	.	.	.	.	.	.	.	.	.	.	.	.	.	.	.	.	.	.	+	.	.	1	+	.	.	.	.	.	.
44	Teucrium flavum L. subsp. flavum	.	.	.	.	.	.	.	.	.	.	.	.	.	.	.	.	.	.	.	.	.	.	.	.	1	.	.	.	+	+	.	+	+	.	.	.	.	.	.	.	.	.	.	.	.	.	.	.
45	Vicia villosa Roth	.	.	.	.	.	.	.	.	.	.	.	.	.	.	.	.	.	.	.	.	.	.	.	.	.	.	.	.	.	.	.	.	.	.	.	.	.	1	+	+	.	1	.	.	.	.	.	.
46	Viola alba subsp. dehnhardtii (Ten.) W. Becker	.	.	.	.	.	.	.	.	.	.	.	.	.	.	.	.	.	.	.	.	+	+	+	+	.	.	.	.	.	.	.	.	.	.	.	.	1	.	.	.	.	.	.	.	.	.	.	.
47	Asplenium onopteris L.	.	.	.	.	+	.	.	.	.	.	.	.	.	.	.	+	.	.	.	.	.	.	.	.	.	.	.	.	.	.	+	+	.	.	.	.	.	.	.	.	.	.	.	.	.	.	.	.
48	Convolvulus silvaticus Kit.	.	.	.	.	.	.	.	.	.	.	.	.	.	.	.	.	.	.	.	.	.	.	.	.	.	.	.	.	.	+	+	.	.	.	.	.	.	.	.	.	.	.	.	+	.	+	.	.
49	Carex distachya Desf.	.	.	.	.	.	.	.	.	.	.	.	.	.	.	.	+	.	.	.	.	+	+	+	.	.	.	.	.	.	.	.	.	.	.	.	.	.	.	.	.	.	.	.	.	.	.	.	.
50	Asplenium ceterach L. subsp. ceterach	.	.	.	.	.	2	.	.	.	+	+	+	.	.	.	.	.	.	.	.	.	.	.	.	.	.	.	.	.	.	.	.	.	.	.	.	.	.	.	.	.	.	.	.	.	.	.	.
51	Chelidonium majus L.	.	.	.	.	.	.	.	.	.	.	.	.	.	.	.	.	.	.	.	.	.	.	.	.	.	.	.	.	.	.	.	.	.	.	.	+	.	.	.	.	.	.	+	.	.	.	.	.
52	Laurus nobilis L.	.	.	.	.	.	.	.	.	.	.	.	.	.	.	.	.	.	.	.	.	.	.	.	.	.	.	.	.	1	+	1	+	.	.	.	.	.	.	.	.	.	.	.	.	.	.	.	.
53	Schrophularia peregrina L.	.	.	.	.	.	.	.	.	.	.	.	.	.	.	.	.	.	.	.	.	.	.	.	.	.	.	.	.	.	.	.	.	.	.	.	.	.	.	.	.	+	.	.	+	.	+	.	.
54	Asplenium trichomanes L. subsp. quadrivalens D.E. Mey.	.	.	.	.	.	.	.	.	.	.	.	+	+	.	.	.	.	.	.	.	.	.	.	.	.	.	.	+	.	.	.	.	.	.	.	.	.	.	.	.	.	.	.	.	.	.	.	.
55	Carex pendula Huds.	+	+	1	.	.	.	.	.	.	.	.	.	.	.	.	.	.	.	.	.	.	.	.	.	.	.	.	.	.	.	.	.	.	.	.	.	.	.	.	.	.	.	.	.	.	.	.	.
56	Eupatorium cannabinum L. subsp. cannabinum	.	.	.	.	.	.	.	.	.	.	.	.	.	.	.	.	.	.	.	.	+	+	.	+	.	.	.	.	.	.	.	.	.	.	.	.	.	.	.	.	.	.	.	.	.	.	.	.
57	Galium aparine L.	.	.	.	.	.	.	.	.	.	.	.	.	.	.	.	.	.	.	.	.	.	.	.	.	.	.	.	.	.	.	.	.	.	.	+	1	.	.	.	.	.	.	.	.	.	.	.	.
58	Lunularia cruciata (L.) Dumort. ex Lindb.	1	+	1	.	.	.	.	.	.	.	.	.	.	.	.	.	.	.	.	.	.	.	.	.	.	.	.	.	.	.	.	.	.	.	.	.	.	.	.	.	.	.	.	.	.	.	.	.
59	Pteridium aquilinum (L.) Kuhn	.	.	.	.	.	.	.	.	.	.	.	.	.	.	.	.	.	.	.	.	.	.	.	.	.	.	.	.	.	.	.	.	.	.	.	.	.	.	.	.	.	.	.	.	2	1	1	.
60	Selaginella denticulata (L.) Spring	.	.	.	.	.	.	.	.	.	.	+	+	+	.	.	.	.	.	.	.	.	.	.	.	.	.	.	.	.	.	.	.	.	.	.	.	.	.	.	.	.	.	.	.	.	.	.	.
61	Celtis australis L.	.	.	.	.	.	.	.	.	.	.	.	.	.	.	.	.	.	.	.	.	.	.	.	.	.	.	.	.	.	.	+	+	.	.	.	.	.	.	.	.	.	.	.	.	.	.	.	.
62	Ceratonia siliqua L.	.	.	.	.	.	.	+	+	.	.	.	.	.	.	.	.	.	.	.	.	.	.	.	.	.	.	.	.	.	.	.	.	.	.	.	.	.	.	.	.	.	.	.	.	.	.	.	.
63	Hypochaeris laevigata (L.) Ces., Pass. & Gibelli	.	.	.	.	.	.	.	.	.	.	.	.	.	.	.	.	.	.	.	.	.	.	.	.	.	.	.	.	.	.	.	.	1	1	.	.	.	.	.	.	.	.	.	.	.	.	.	.
64	Phlomis fruticosa L.	.	.	.	.	.	.	.	.	.	.	.	.	.	.	.	.	.	.	.	.	.	.	.	.	.	.	.	.	.	.	.	.	.	.	.	.	.	1	.	1	.	.	.	.	.	.	.	.
65	Asplenium sagittatum (DC.) Bange	.	.	.	.	.	+	.	.	.	.	.	.	.	.	.	.	.	.	.	.	.	.	.	.	.	.	.	.	.	.	.	.	.	.	.	.	.	.	.	.	.	.	.	.	.	.	.	.
66	Polypodium cambricum L.	.	.	.	.	.	.	.	.	.	.	.	.	.	.	.	.	.	.	.	.	.	.	.	+	+	.	.	.	.	.	.	.	.	.	.	.	.	.	.	.	.	.	.	.	.	.	.	.
67	Rhamnus alaternus L.	.	.	.	.	.	1	.	.	.	.	.	.	.	.	.	.	.	.	.	.	.	.	.	.	.	+	.	.	.	.	.	.	.	.	.	.	.	.	.	.	.	.	.	.	.	.	.	.
68	Polystichum setiferum (Forssk.) T. Moore ex Woyn.	.	.	.	.	.	.	.	.	.	.	.	.	.	.	.	.	.	.	.	.	.	.	.	.	.	.	.	.	.	.	.	.	.	.	.	.	.	.	.	.	.	.	.	.	.	.	.	.
69	Potentilla reptans L.	.	.	.	.	.	.	.	.	.	.	.	.	.	.	.	.	.	.	.	.	+	.	.	.	.	.	.	.	.	.	.	.	.	.	.	.	.	.	.	.	.	.	.	.	.	.	.	.
70	Stachys major (L.) Bartolucci & Peruzzi	.	.	.	.	.	.	.	.	.	.	.	.	.	.	.	.	.	.	.	.	.	.	.	.	1	.	.	.	.	.	.	.	.	.	.	.	.	.	.	.	.	.	.	.	.	.	.	.
71	Sonchus asper (L.) Hill	.	.	.	.	.	+	.	.	.	.	.	.	.	.	.	.	.	.	.	.	.	.	.	.	.	.	.	.	.	.	.	.	.	.	.	.	.	.	.	.	.	.	.	.	.	.	.	.
72	Urtica dioica L.	.	.	.	.	.	.	.	.	.	.	.	.	.	.	.	.	.	.	.	.	.	.	1	.	.	.	.	.	.	.	.	.	.	.	.	.	.	.	.	.	.	.	.	.	.	.	.	.
	Localities
	Ril. 1, Cava Grande del Cassibile (Sr), 6.05.2014, (Sciandrello S.).
	Ril. 2-4, Cava Grande del Cassibile (Sr), 09.06.2014, (Minissale P. & Sciandrello S.).
	Ril. 5, Torrente Belluzza,Villasmundo (Sr), 07.04.2015, (Sciandrello S.)
	Ril. 6, Pozzo Grotta Palombara (Sr), 10.05.2016, (Sciandrello S.).
	Ril. 7-13, Vallone Moscasanti, Grotta Monello (Sr), 14.01.2016, (Sciandrello S.).
	Ril. 14-24, Cava Bibbinello, Palazzolo Acreide, 30.03.2021, (Cambria S., Minissale P., Sciandrello S.)
	Ril. 25-28, Monti Climiti, Contrada Scrivilleri, Priolo Gargallo (Sr), 15.07.2021, (Sciandrello S., Minissale P., Tavilla G.)
	Ril. 29-32: Valle Cupa (Buccheri), 1.11.96, (Tomaselli V.)
	Ril. 33-34: Cava Baulì (Palazzolo), 30.04.96, (Tomaselli V.)
	Ril. 35-37, Tab. 13, (da Minissale et al. 2007)
	Ril. 38-50, Tab.5, (da Brullo et al. 1993)
	Ril. 51-52, Tab. 7 (da Zimmitti et al. 2007)
[truncated: 5 more columns]
